# Supplementary material for: Disruption of glutamine transport uncouples the NUPR1 stress-adaptation program and induces prostate cancer radiosensitivity
Source: Cell Commun Signal. 2025 Jul 24;23:351. doi: 10.1186/s12964-025-02344-3 (PMC12291318; doi:10.1186/s12964-025-02344-3)
Supplement: Supplementary file 1 — Supplementary Material 1. [file 12964_2025_2344_MOESM1_ESM.zip]

Archive with 5 entries (5 files):
- Supplementary Table 10.xlsx
- Supplementary Table 7.xlsx
- Supplementary Table 8.xlsx
- Supplementary Table 9.xlsx
- Kahya et al Supplementary material_ESM.pdf
